# Supplementary material for: Bovine Serum Albumin Nanoparticle-Mediated Delivery of Ribavirin and Mycophenolic Acid for Enhanced Antiviral Therapeutics
Source: Viruses. 2025 Jan 21;17(2):138. doi: 10.3390/v17020138 (PMC11860702; doi:10.3390/v17020138)
Supplement: Supplementary file 1 [file viruses-17-00138-s001.zip]

Archive with 1 entries (1 files):
- viruses-3373700-supplementary.pdf
